# Supplementary material for: Determinants of ESG Implementation and Social Sustainability Practices in Taiwanese Hospitals: A Mixed Methods Study
Source: Healthcare (Basel). 2026 Jul 1;14(13):1935. doi: 10.3390/healthcare14131935 (PMC13362487; doi:10.3390/healthcare14131935)
Supplement: Supplementary file 1 [file healthcare-14-01935-s001.zip]

Archive with 1 entries (1 files):
- healthcare-4363455-supplementary.pdf
